# Supplementary material for: Phenotype–Genotype Correlations in Three Different Cases of Adult-Onset Genetic Focal Segmental Glomerulosclerosis
Source: Int J Mol Sci. 2023 Dec 14;24(24):17489. doi: 10.3390/ijms242417489 (PMC10743622; doi:10.3390/ijms242417489)
Supplement: Supplementary file 1 [file ijms-24-17489-s001.zip]

Archive with 1 entries (1 files):
- ijms-2760309-supplementary.pdf
